# Supplementary material for: Increased Waist Circumference after One-Year Is Associated with Poor Chewing Status
Source: Healthcare (Basel). 2024 Jul 5;12(13):1341. doi: 10.3390/healthcare12131341 (PMC11240897; doi:10.3390/healthcare12131341)
Supplement: Supplementary file 1 [file healthcare-12-01341-s001.zip]

Archive with 1 entries (1 files):
- healthcare-3046926-supplementary.pdf
